# Supplementary material for: Evaluation of Rust code verbosity, understandability and complexity
Source: PeerJ Comput Sci. 2021 Feb 26;7:e406. doi: 10.7717/peerj-cs.406 (PMC7959618; doi:10.7717/peerj-cs.406)
Supplement: Supplemental Information 1 [file peerj-cs-07-406-s001.json]

{
    "SLOC": {
        "__old": 139,
        "__new": 75
    },
    "PLOC": {
        "__old": 98,
        "__new": 56
    },
    "LLOC": {
        "__old": 25,
        "__new": 31
    },
    "CLOC": {
        "__old": 15,
        "__new": 7
    },
    "BLANK": {
        "__old": 26,
        "__new": 12
    },
    "CC_SUM": {
        "__old": 19,
        "__new": 12
    },
    "CC_AVG": {
        "__old": 1.4615384615384615,
        "__new": 1.5
    },
    "COGNITIVE_SUM": {
        "__old": 8,
        "__new": 5
    },
    "COGNITIVE_AVG": {
        "__old": 0.8888888888888888,
        "__new": 0.7142857142857143
    },
    "NARGS_SUM": {
        "__old": 2,
        "__new": 14
    },
    "NARGS_AVG": {
        "__old": 0.2222222222222222,
        "__new": 2
    },
    "NEXITS": {
        "__old": 5,
        "__new": 3
    },
    "NEXITS_AVG": {
        "__old": 0.5555555555555556,
        "__new": 0.42857142857142855
    },
    "NOM": {
        "functions": {
            "__old": 9,
            "__new": 4
        },
        "closures": {
            "__old": 0,
            "__new": 3
        },
        "total": {
            "__old": 9,
            "__new": 7
        }
    },
    "HALSTEAD": {
        "n1": {
            "__old": 28,
            "__new": 22
        },
        "n2": {
            "__old": 56,
            "__new": 43
        },
        "N1": {
            "__old": 251,
            "__new": 193
        },
        "N2": {
            "__old": 173,
            "__new": 140
        },
        "Vocabulary": {
            "__old": 84,
            "__new": 65
        },
        "Length": {
            "__old": 424,
            "__new": 333
        },
        "Volume": {
            "__old": 2710.3425872581947,
            "__new": 2005.4484817384753
        },
        "Difficulty": {
            "__old": 43.25,
            "__new": 35.81395348837209
        },
        "Level": {
            "__old": 0.023121387283236993,
            "__new": 0.02792207792207792
        },
        "Effort": {
            "__old": 117222.31689891692,
            "__new": 71823.03864830818
        },
        "Programming time": {
            "__old": 6512.3509388287175,
            "__new": 3990.168813794899
        },
        "Bugs": {
            "__old": 0.7983970910222301,
            "__new": 0.5759541722145377
        },
        "Estimated program length": {
            "__old": 459.81781345283866,
            "__new": 331.4368800622107
        },
        "Purity ratio": {
            "__old": 1.0844759751246196,
            "__new": 0.9953059461327649
        }
    },
    "MI": {
        "Original": {
            "__old": 45.586404609681736,
            "__new": 58.75785297946959
        },
        "Sei": {
            "__old": 16.3624350913677,
            "__new": 33.08134287773029
        },
        "Visual Studio": {
            "__old": 26.658716146012715,
            "__new": 34.36131753185356
        }
    }
}
