# Supplementary material for: Evaluation of Rust code verbosity, understandability and complexity
Source: PeerJ Comput Sci. 2021 Feb 26;7:e406. doi: 10.7717/peerj-cs.406 (PMC7959618; doi:10.7717/peerj-cs.406)
Supplement: Supplemental Information 2 [file peerj-cs-07-406-s002.json]

{
    "SLOC": 75,
    "PLOC": 56,
    "LLOC": 31,
    "CLOC": 7,
    "BLANK": 12,
    "CC_SUM": 12,
    "CC_AVG": 1.5,
    "COGNITIVE_SUM": 5,
    "COGNITIVE_AVG": 0.7142857142857143,
    "NARGS_SUM": 14,
    "NARGS_AVG": 2.0,
    "NEXITS": 3,
    "NEXITS_AVG": 0.42857142857142855,
    "NOM": {
        "functions": 4,
        "closures": 3,
        "total": 7
    },
    "HALSTEAD": {
        "n1": 22,
        "n2": 43,
        "N1": 193,
        "N2": 140,
        "Vocabulary": 65,
        "Length": 333,
        "Volume": 2005.4484817384753,
        "Difficulty": 35.81395348837209,
        "Level": 0.02792207792207792,
        "Effort": 71823.03864830818,
        "Programming time": 3990.168813794899,
        "Bugs": 0.5759541722145377,
        "Estimated program length": 331.4368800622107,
        "Purity ratio": 0.9953059461327649
    },
    "MI": {
        "Original": 58.75785297946959,
        "Sei": 33.08134287773029,
        "Visual Studio": 34.36131753185356
    }
}
