# Supplementary material for: Evaluation of Rust code verbosity, understandability and complexity
Source: PeerJ Comput Sci. 2021 Feb 26;7:e406. doi: 10.7717/peerj-cs.406 (PMC7959618; doi:10.7717/peerj-cs.406)
Supplement: Supplemental Information 3 [file peerj-cs-07-406-s003.json]

{
  "name": "Assets/Rust/binarytrees.rs",
  "start_line": 1,
  "end_line": 75,
  "kind": "unit",
  "metrics": {
    "nargs": {
      "sum": 14.0,
      "average": 2.0
    },
    "nexits": {
      "sum": 3.0,
      "average": 0.42857142857142855
    },
    "cognitive": {
      "sum": 5.0,
      "average": 0.7142857142857143
    },
    "cyclomatic": {
      "sum": 12.0,
      "average": 1.5
    },
    "halstead": {
      "n1": 22.0,
      "N1": 193.0,
      "n2": 43.0,
      "N2": 140.0,
      "length": 333.0,
      "estimated_program_length": 331.4368800622107,
      "purity_ratio": 0.9953059461327649,
      "vocabulary": 65.0,
      "volume": 2005.4484817384753,
      "difficulty": 35.81395348837209,
      "level": 0.02792207792207792,
      "effort": 71823.03864830818,
      "time": 3990.168813794899,
      "bugs": 0.5759541722145377
    },
    "loc": {
      "sloc": 75.0,
      "ploc": 56.0,
      "lloc": 31.0,
      "cloc": 7.0,
      "blank": 12.0
    },
    "nom": {
      "functions": 4.0,
      "closures": 3.0,
      "total": 7.0
    },
    "mi": {
      "mi_original": 58.75785297946959,
      "mi_sei": 33.08134287773029,
      "mi_visual_studio": 34.36131753185356
    }
  }
}
